# Supplementary material for: A Methodological Framework for Assessing the Benefit of SARS-CoV-2 Vaccination following Previous Infection: Case Study of Five- to Eleven-Year-Olds
Source: Vaccines (Basel). 2023 May 16;11(5):988. doi: 10.3390/vaccines11050988 (PMC10220644; doi:10.3390/vaccines11050988)
Supplement: Supplementary file 1 [file vaccines-11-00988-s001.zip]

Archive with 1 entries (1 files):
- vaccines-2374887-supplementary.pdf
